# Supplementary material for: SURF1 knockout cloned pigs: Early onset of a severe lethal phenotype
Source: Biochim Biophys Acta. 2018 Jun;1864(6Part A):2131–42. doi: 10.1016/j.bbadis.2018.03.021 (PMC6018622; doi:10.1016/j.bbadis.2018.03.021)
Supplement: Supplementary Table S4 — Differential expression of genes evaluated using DESeq2. [file mmc2.xlsx]

## Sheet: KO_vs_WT
Symbol	log2(Fold-change)	P-value (adjusted)	FPKM WT Rep 1	FPKM WT Rep 2	FPKM KO Rep 1	FPKM KO Rep 2	Name
MEG3	-4.94514	2.99247e-24	215.525	172.38	4.85717	3.12961	maternally expressed 3
LOC100737297	4.59394	3.32158e-11	0.820723	0.665421	7.02059	4.27641	zinc finger protein 185-like
NUDCD1	-4.368	1.58657e-09	1.60078	3.35272	4.34972	7.41383	nudC domain-containing protein 1
LOC100520244	3.98386	3.36347e-09	106.139	112.128	63.5979	68.188	myosin light chain 6B-like
CYP2B22	3.98915	4.48578e-08	0.048453	0.054863	2.22439	6.33411	cytochrome P450 2B22
LOC100624781	3.99235	4.48578e-08	50.4001	53.2308	13.8277	17.1637	coenzyme Q-binding protein COQ10 homolog A, mitochondrial-like
PA1, PD1, SLA-1, SLA-1a, SLA-1b, SLA-P1, SLA1	-3.12922	4.55809e-08	80.5352	72.8272	18.0129	5.7594	patr class I histocompatibility antigen, A-126 alpha chain-like
ART5	-3.24516	2.916e-07	20.496	0.350101	2.10686	0.833814	ADP-ribosyltransferase 5
LOC100156526	-3.30613	2.916e-07	8.63193	20.8093	1.61453	2.03231	activator of basal transcription 1
TMEM229B	-3.51142	4.3893e-07	2.18309	2.56621	0.090944	0.091247	transmembrane protein 229B
LOC100736849	3.72501	1.31298e-06	1.73565	1.91083	5.06667	3.69237	protein RER1
SRXN1	-3.65937	1.65661e-06	2.95837	49.7541	0.683459	2.2281	sulfiredoxin 1
IGSF10	2.91273	4.22591e-06	0.391758	0.300751	4.97412	5.06146	immunoglobulin superfamily member 10
TNFRSF11B	-3.53716	6.93675e-06	9.72816	7.27612	16.4757	1.71315	tumor necrosis factor receptor superfamily, member 11b
ADH1C	-3.57358	7.86595e-06	0.942867	4.18981	0	0	alcohol dehydrogenase 1C (class I), gamma polypeptide
COQ10A	-2.60444	1.15653e-05	98.6601	95.4922	14.009	15.9874	coenzyme Q-binding protein COQ10 homolog A, mitochondrial
LOC102163478	-3.12114	2.383e-05	52.892	44.1394	1.986	0.974193	uncharacterized LOC102163478
MT-2B	-2.8527	4.21957e-05	22.4178	92.6324	4.50253	5.0467	metallothionein-2A
LOC102167506	3.35657	4.50106e-05	0	0	3.40778	1.55792	uncharacterized LOC102167506
P2RX5	-2.31954	6.54931e-05	50.6327	51.044	10.41	7.42582	purinergic receptor P2X 5
ACADVL	-2.29003	7.66732e-05	62.7438	60.3722	6.74139	14.1858	acyl-CoA dehydrogenase, very long chain
LOC100626247	-3.13795	7.66732e-05	12.6082	11.5401	2.97222	1.39207	interferon-induced transmembrane protein 1-like
SLC38A4	-2.84136	0.000102661	37.1353	14.8126	1.05359	3.10294	solute carrier family 38 member 4
SLC25A34	-2.45505	0.000109924	389.819	225.937	37.2498	55.1613	solute carrier family 25 member 34
ANGPTL4	-2.35073	0.000164364	24.4849	33.1395	5.45919	5.17018	angiopoietin like 4
LOC102163738	-2.99871	0.000170227	2.22698	2.28646	0.307521	0.056119	uncharacterized LOC102163738
AGMAT	-3.01614	0.000269524	4.79543	0.663657	0.229171	0.105147	agmatinase
POSTN	2.31844	0.00036854	9.64261	16.3104	176.791	75.0927	periostin, osteoblast specific factor
LOC102163597	3.07262	0.000414117	29.0981	26.94	20.2019	10.8383	vesicle-associated membrane protein 5-like
PI15	2.58935	0.000414117	16.2734	4.70807	193.447	73.8982	peptidase inhibitor 15
LOC102167255	-3.07646	0.000427156	4.03859	2.25959	2.40156	4.18717	uncharacterized LOC102167255
NQO1	-2.3647	0.00046976	20.1471	43.0444	3.49088	5.32123	NAD(P)H quinone dehydrogenase 1
TSTD1	-2.19885	0.000627786	30.0934	25.1531	6.50335	5.36011	thiosulfate sulfurtransferase|thiosulfate sulfurtransferase (rhodanese)-like domain containing 1 (TST:thiosulfate sulfurtransferase)
NPSR1	2.94116	0.000661375	0.121561	0.11717	1.68826	0.769189	neuropeptide S receptor 1
ID1	-2.39799	0.000675538	33.1133	48.2423	7.33114	3.00163	inhibitor of DNA binding 1, HLH protein
EXTL1	-2.44973	0.000676246	4.2886	2.13478	0.518072	0.341034	exostosin like glycosyltransferase 1
FETUIN	2.96504	0.000676246	0	0.074967	6.74087	0.944654	alpha-2-HS-glycoprotein (AHSG:alpha 2-HS glycoprotein)
RIPPLY1	-2.42942	0.00089953	5.94739	10.3593	1.2811	0.983553	ripply transcriptional repressor 1
DBI	-2.06556	0.00100176	90.3127	94.6997	24.2294	14.4418	diazepam binding inhibitor, acyl-CoA binding protein
RBP7	-2.74609	0.00102687	3.65767	3.07506	0.559424	0	retinol binding protein 7
HK2	-2.27979	0.00103271	6.86249	17.551	2.31602	1.98092	hexokinase 2
MYL6B	-2.126	0.00106325	156.437	162.037	82.7972	89.9822	myosin light chain 6B
LOC102161418	-2.89809	0.00106325	1.73415	6.57552	0.62017	0.090138	uncharacterized LOC102161418
MYHC	2.25184	0.00106325	193.74	91.3059	695.405	329.382	myosin-3|myosin heavy chain (MYH3:myosin-3)
SERTAD1	-2.28594	0.00106325	28.9144	80.7217	11.1423	5.96744	SERTA domain containing 1
LOC100515902	-2.32454	0.00127861	16.4275	13.4455	2.33206	1.78493	uncharacterized LOC100515902
LOC100624958	2.19867	0.00127861	1.66564	4.61556	9.01266	3.8626	uncharacterized LOC100624958
COX7A2	-2.14211	0.00142918	63.5116	61.1019	17.3096	8.17189	COX7A2 protein
LOC100621400	-2.65028	0.00143752	13.6322	29.0047	1.43375	0.775124	40S ribosomal protein S13-like
CDH23	2.07408	0.00147048	0.463689	0.813008	3.70572	3.32668	cadherin related 23
PRSS42	-2.73468	0.00149259	1.87175	2.34083	0.655705	0.574171	protease, serine 42
LOC102160330	2.83014	0.00149259	0.139614	0.253352	1.7679	1.10002	uncharacterized LOC102160330
SLA-6	-2.20504	0.00152918	3.82542	5.52048	1.38338	1.41314	MHC class I antigen 6
LOC100627133	-2.72629	0.00158207	0.61565	0.983894	0.216896	0.534985	long-chain-fatty-acid--CoA ligase 5-like
ANKRD34A	-2.51974	0.0015974	12.2025	3.26112	2.56612	3.37098	ankyrin repeat domain 34A
FBP2	-2.10838	0.0015974	45.3524	25.1909	6.6198	8.8817	fructose-bisphosphatase 2
IER3	-2.31373	0.0015974	9.14108	21.3469	3.03809	1.77936	immediate early response 3
KCNC4	-2.58036	0.0015974	61.5744	23.5865	0.903661	6.79892	potassium voltage-gated channel subfamily C member 4
LRRC8D	-2.80213	0.0015974	4.81098	9.62234	2.32767	6.65292	volume-regulated anion channel subunit LRRC8D
NRCAM	2.25265	0.0015974	2.00251	5.70998	20.9659	27.8143	neuronal cell adhesion molecule
CR2	2.61566	0.00176707	0.206868	0.222254	0.736323	6.02643	complement receptor type 1|complement component (3b/4b) receptor 1 (Knops blood group)|complement component (3d/Epstein Barr virus) receptor 2|complement receptor type 1-like protein (CR1, CR2:complement receptor type 1)
RYR3	2.32152	0.00197495	0.741668	0.168126	5.28871	3.12676	ryanodine receptor 3
PTF-BETA	1.99547	0.00239103	7.08368	7.51304	36.0587	34.559	pleiotrophin|pleiotrophic factor beta (PTN:pleiotrophin)
SBK1	-2.09196	0.0024957	6.51619	9.15532	1.97826	1.34339	SH3 domain binding kinase 1
SORD	-2.1556	0.0024957	6.33122	3.80886	0.639717	1.15468	sorbitol dehydrogenase
HSPB8	-2.37768	0.00261271	270.928	1862.97	162.419	107.486	heat shock protein beta-8
SPHKAP	2.6329	0.00261271	0.014335	0.080118	1.40917	0.53128	SPHK1 interactor, AKAP domain containing
ART1	-2.03888	0.00281051	41.944	56.6836	14.9263	6.97021	ADP-ribosyltransferase 1
CRABP2	2.60972	0.00281051	1.36544	1.3191	56.864	2.09546	cellular retinoic acid binding protein 2
ROS1	-2.62509	0.00281051	0.508878	0.849926	0.092026	0.012099	ROS proto-oncogene 1, receptor tyrosine kinase
LOC100155915	-2.37556	0.0029238	3.96655	8.54833	1.71449	1.32925	vesicle transport through interaction with t-SNAREs homolog 1A
INSRR	2.27802	0.00336907	1.63389	0.663914	15.7367	5.13485	insulin receptor related receptor
NDUFA4	-1.9054	0.00337053	52.3199	56.219	39.4485	92.7912	NADH dehydrogenase (ubiquinone) 1 alpha subcomplex, 4, 9kDa
FLYWCH1	-2.0891	0.00357583	5.43586	3.23918	1.0496	0.781157	FLYWCH-type zinc finger 1
LOC102165379	-2.46885	0.00427626	4.96803	6.8354	0.789012	0.027133	uncharacterized LOC102165379
HTATIP2	-2.0522	0.00466025	9.05809	19.2903	2.78143	2.78015	HIV-1 Tat interactive protein 2
PRKX	-2.02646	0.00466025	4.30869	5.91145	1.44941	1.11859	uncharacterized LOC100520353
SCN3B	2.04276	0.00466025	4.30699	5.89574	48.9072	18.1674	sodium voltage-gated channel beta subunit 3
ATP5G1	-1.96427	0.00506077	78.9907	148.818	48.1775	18.9841	ATP synthase F(0) complex subunit C1, mitochondrial-like
LOC102163346	-1.91332	0.00529456	231.588	139.02	41.5734	40.2365	malate dehydrogenase, cytoplasmic
HR	-2.08452	0.00530089	6.49911	12.5051	1.12289	2.31485	HR, lysine demethylase and nuclear receptor corepressor
ME1	-2.06557	0.00540533	2.59936	4.47107	0.717583	0.801007	malic enzyme 1
FGF10	2.21083	0.00597802	0.750714	0.411987	6.60676	3.37789	fibroblast growth factor 10
LOC102167478	1.99942	0.00597802	13.3258	17.2164	24.5365	18.992	ubiquitin-conjugating enzyme E2 Z-like
ADIPOQ	2.55782	0.00633533	0.367176	0.204138	17.587	3.33752	adiponectin, C1Q and collagen domain containing
CRYAB	-2.34617	0.006385	280.733	3993.46	232.163	39.7792	crystallin, alpha B
MT1A	-2.56621	0.00659477	0.713422	10.0744	0.308162	0.373926	metallothionein 1A
LOC100516794	-1.81202	0.00692136	56.0806	63.8154	14.2182	12.5732	acylphosphatase-2-like
PRR18	2.04029	0.00705328	1.26853	1.27714	7.43846	9.87351	proline rich 18
FNDC1	1.89259	0.00707863	8.54466	4.4396	45.8256	29.7101	fibronectin type III domain containing 1
LOC100156317	2.57292	0.00708269	2.37509	3.91398	2.75584	3.50598	palmitoyltransferase ZDHHC6-like
ZFAND2A	-2.32674	0.00708269	5.47678	55.4122	2.59762	3.05067	zinc finger AN1-type containing 2A
SLPI	-2.18421	0.00777214	15.9556	10.2414	0.811704	1.90203	secretory leukocyte peptidase inhibitor
LOC100737939	2.18428	0.00823247	3.99952	0.998999	31.3866	14.2839	collagen alpha-1(XI) chain-like
PPP1R1A	-1.87984	0.00878443	40.4859	19.2698	7.02303	6.40444	protein phosphatase 1 regulatory inhibitor subunit 1A
SLA-1	-1.84697	0.00878443	68.032	33.0669	24.4655	9.03519	MHC class I antigen 3|MHC class I alpha chain|SLA-3 histocompatibility antigen, class I (SLA-3:MHC class I antigen 3)
NDUFA2	-1.79985	0.00893575	33.5409	38.9097	13.0875	10.4597	NADH:ubiquinone oxidoreductase subunit A2
S100A12	-2.4128	0.00893986	1.11479	13.1093	0.672423	1.08272	S100 calcium binding protein A12
IL1RL1	2.14474	0.00927431	0.162507	0.45806	2.58913	1.67238	interleukin 1 receptor like 1
KIAA0408	1.99612	0.00927431	9.99497	4.09313	30.7312	54.1741	KIAA0408 ortholog
LOC102165046	2.32694	0.00927431	0.244546	0.108752	1.07446	4.42911	uncharacterized LOC102165046
TMEM261	-2.32049	0.00927431	9.94166	6.65841	3.15959	1.30312	transmembrane protein 261
ZFP57	-2.49803	0.00927431	1.50509	1.05783	0.552803	0.09903	ZFP57 zinc finger protein
DBNDD2	-2.02373	0.009853	26.2923	38.0941	18.2266	11.2686	dysbindin domain containing 2
COX6B	-1.76949	0.00993112	138.684	123.526	46.9736	18.4261	COX6B protein
FHL3	-2.10635	0.0100588	288.113	253.631	78.8404	68.6963	four and a half LIM domains 3
ANKRD23	-1.7482	0.0110132	183.153	135.588	43.7079	36.5206	ankyrin repeat domain 23
SLC15A2	2.31641	0.0119257	0.235358	0.230594	4.70646	0.383472	solute carrier family 15 member 2
PIR	-1.93989	0.0126167	2.10811	4.04685	0.914191	0.755933	pirin
SLC9A3R1	-1.97003	0.012924	7.02436	12.4507	3.56765	1.44809	SLC9A3 regulator 1
SCAPER	1.78187	0.0134493	1.35614	1.34789	5.29067	5.64836	S-phase cyclin A associated protein in the ER
SLC6A13	1.76148	0.0138829	1.63783	1.82668	9.40348	5.98555	solute carrier family 6 member 13
AQP4	-2.31975	0.0139757	54.0079	2.57163	3.93906	2.04901	aquaporin 4
BCAT1	1.74999	0.0139757	14.1525	8.70107	64.2305	49.0037	branched chain amino acid transaminase 1
NDUFB5	-1.7489	0.0139757	8.64661	11.9687	2.91964	6.2736	NADH:ubiquinone oxidoreductase subunit B5
TXN	-1.83368	0.0139757	33.3015	85.9366	15.796	6.48055	thioredoxin
CHCHD10	-1.688	0.0143598	179.131	160.885	65.7626	54.5534	coiled-coil-helix-coiled-coil-helix domain containing 10
DDN	-2.42803	0.014362	0.609977	0.657688	0	0	dendrin
S100A8	-2.35069	0.0144941	0.796043	10.6853	0.441734	0.255786	S100 calcium binding protein A8
ACER2	1.97596	0.0151563	1.8363	2.37861	7.12261	18.5129	alkaline ceramidase 2
LOC102163397	-2.40838	0.0156945	1.58292	1.86838	0	0.121625	uncharacterized LOC102163397
OAS1	-1.88317	0.0157132	9.43413	5.92634	2.03587	1.29568	2-5-oligoadenylate synthetase 1
OLFM1	-1.71875	0.0158272	24.6816	19.9393	6.36333	5.76798	olfactomedin 1
COX6C	-1.69875	0.016243	13.4835	87.2314	6.19245	22.9013	COX6C protein
VAMP5	-1.79797	0.016243	46.1417	47.0801	21.149	9.22915	vesicle associated membrane protein 5
MPC2	-1.66963	0.016243	94.9644	129.639	50.3336	20.46	mitochondrial pyruvate carrier 2
PEX11A	-1.86185	0.016755	11.3491	7.12815	2.78594	1.50607	peroxisomal biogenesis factor 11 alpha
CREB3L4	-2.21017	0.0168467	1.30077	3.9965	0.530665	0.18059	cAMP responsive element binding protein 3 like 4
PEG10	1.62691	0.0171658	473.713	415.85	2487.21	1825.35	paternally expressed 10
COX5B	-1.64668	0.0173014	243.742	212.947	76.2476	49.0839	mitochondrial cytochrome c oxidase subunit Vb
LOC100628117	2.14885	0.017503	0.175833	0.405847	2.8718	2.75625	BTB/POZ domain-containing protein KCTD16-like
NDUFA3	-1.80603	0.0179399	7.12729	14.9484	4.34598	1.0156	NADH:ubiquinone oxidoreductase subunit A3
PLIN2	-1.94016	0.0181018	162.5	382.756	38.6578	81.9318	perilipin 2
ABRA	-1.8509	0.0188222	109.691	206.76	60.2219	21.6516	actin binding Rho activating protein
LOC102163798	2.27392	0.0188222	0.159251	0.225439	1.78717	1.9477	uncharacterized LOC102163798
ACOT7	-1.92355	0.0193816	2.38271	1.70201	0.526459	0.441875	acyl-CoA thioesterase 7
RPLP2	-1.7969	0.0194306	43.6371	65.0915	12.7745	13.8529	ribosomal protein lateral stalk subunit P2
ABI3BP	1.82834	0.0197811	1.99762	0.749703	9.45434	4.87487	ABI family member 3 binding protein
SR-PSOX	-2.25752	0.0201358	0.612038	12.6237	1.00116	0.277788	C-X-C motif chemokine 16|Transmembrane chemokine CXCL16|scavenger receptor for phosphatidylserine and oxidized low density lipoprotein (CXCL16:C-X-C motif chemokine ligand 16)
TDRD12	1.7452	0.0203778	1.08461	0.689233	4.29694	2.72569	tudor domain containing 12
SDF2L1	-2.3098	0.020433	0.599339	10.5002	0.629632	0.057739	stromal cell derived factor 2 like 1
RHOBTB2	-1.98017	0.0204376	3.92425	2.89363	1.15767	0.653311	Rho related BTB domain containing 2
GNAT2	2.33255	0.0209265	0.462042	0.966596	4.32272	3.45352	guanine nucleotide binding protein (G protein), alpha transducing activity polypeptide 2
COX7B	-1.61958	0.0209265	251.104	229.344	83.5489	59.8248	cytochrome c oxidase subunit 7B, mitochondrial
FABP3	-2.32893	0.0209702	120.812	91.1372	33.6408	41.6403	fatty acid binding protein 3
LOC100519082	-1.91274	0.0221758	14.6803	21.5453	11.3501	3.52237	interferon-induced transmembrane protein 1-like
MMP25	-2.32221	0.0221758	0.082252	3.2648	0.077906	0.030074	matrix metallopeptidase 25
ANKRD44	1.67717	0.0225057	8.01074	4.97581	27.1723	25.7828	ankyrin repeat domain 44
UCP3	-1.87652	0.0225154	115.262	173.519	14.4057	44.8676	uncoupling protein 3
CPA4	2.20384	0.0241757	0.05625	0.214692	1.84424	0.218109	carboxypeptidase A4
ATP5G3	-1.61488	0.0256438	306.682	271.338	133.325	86.9244	ATP synthase, H+ transporting, mitochondrial Fo complex subunit C3 (subunit 9)
PRDM5	1.78085	0.0256438	0.555111	0.735571	2.90221	2.89546	PR/SET domain 5
MFRP	-2.26561	0.0263113	0.130315	0.598497	0.018271	0.06534	membrane frizzled-related protein
COX7A1	-1.64109	0.0270228	14.239	11.8119	6.26211	2.62477	cytochrome c oxidase polypeptide VIIa-muscle/heart
PLIN1	2.12389	0.0270228	0.203033	0.208306	2.53047	1.26987	perilipin 1
SEMA3A	2.19784	0.0270228	0.401021	0.071256	4.02986	1.37833	semaphorin-3A
PPP4R4	2.28105	0.0271128	0	0	0.14713	0.05257	protein phosphatase 4 regulatory subunit 4
HOMER2	-1.86578	0.0272497	7.04767	16.2765	2.1082	2.666	homer scaffolding protein 2
S100A9	-2.19211	0.027307	0.84609	15.0068	0.552033	0.566939	S100 calcium binding protein A9
MPV17L2	-1.75543	0.0281236	8.63291	14.1748	3.10847	1.79599	MPV17 mitochondrial inner membrane protein like 2
PLIN4	-1.669	0.0284321	107.436	55.0913	28.1776	23.4551	perilipin 4
SCN5A	1.86797	0.0284321	0.257715	0.296296	1.22289	2.10527	sodium voltage-gated channel alpha subunit 5
LOC102159238	-1.78027	0.0285432	3.78775	8.54942	1.90644	1.32374	nascent polypeptide-associated complex subunit alpha, muscle-specific form-like
NDUFA1	-1.63347	0.0285432	117.98	142.388	67.4357	46.4192	NADH:ubiquinone oxidoreductase subunit A1
WNT2	1.99176	0.0285432	0.24322	0.200552	2.31207	1.12915	wingless-type MMTV integration site family member 2
CNTLN	1.66431	0.028934	1.25832	0.871013	5.74177	3.25027	centlein
LOC100518837	2.13125	0.028934	60.5945	76.3532	27.8806	120.799	gamma-aminobutyric acid receptor-associated protein-like 1
ANXA13	-1.98803	0.0304999	2.10588	2.73188	0.255134	0.64005	annexin A13
LBP	-2.19274	0.0310136	0.21067	0.771092	0.061221	0.141633	Lean meat + bone in ham
PRUNE2	-1.96045	0.031786	3.67071	0.806776	0.367687	0.515204	prune homolog 2
GPX2	-2.13506	0.0327974	3.93001	3.87604	1.59931	0.583431	glutathione peroxidase 2
LOC102166921	1.89454	0.0331116	1.87009	2.24127	16.4382	7.36675	uncharacterized LOC102166921
AASS	1.6867	0.0333369	2.1286	1.00646	6.62583	5.20061	aminoadipate-semialdehyde synthase
USMG5	-1.60958	0.0350644	154.367	143.012	67.0381	32.6639	up-regulated during skeletal muscle growth protein 5
ECI1	-1.53774	0.0351816	164.084	141.851	49.6969	50.5749	enoyl-CoA delta isomerase 1
LDHB	-1.55823	0.0354068	230.805	263.626	115.022	84.9896	lactate dehydrogenase B
CILP2	1.88163	0.0358137	2.10391	1.35157	19.0298	3.81438	cartilage intermediate layer protein 2
COX4I1	-1.51287	0.0358137	468.973	523.176	217.638	124.725	cytochrome c oxidase subunit 4 isoform 1, mitochondrial
LOC102164089	-2.20393	0.0358137	0.587346	0.130477	0	0	tenascin-N-like
SCN1B	-1.81222	0.0358137	50.8202	30.4834	4.30345	10.8671	sodium voltage-gated channel beta subunit 1
TOB1	-1.68816	0.0358137	216.73	357.238	53.447	108.898	transducer of ERBB2, 1
PAPP-A	1.72647	0.0359792	1.20854	0.910942	3.40772	7.0591	LOW QUALITY PROTEIN: pappalysin-1|pregnancy associated plasma protein A|pregnancy-associated plasma protein Apappalysin 1 (PAPPA:pappalysin 1)
LOC100738727	-2.13709	0.0371791	5.16812	1.18736	9.58854	7.91557	ATP-binding cassette sub-family A member 9-like
GLRX	-1.67814	0.0373484	33.5261	87.4664	15.6566	20.7468	glutaredoxin
COL14A1	1.50407	0.0379138	11.0872	11.0499	22.2427	31.9814	collagen type XIV alpha 1 chain
LOC100624195	1.71866	0.0392195	0.224608	0.176332	1.01675	1.01354	cytoplasmic dynein 2 heavy chain 1
ST8SIA4	1.73308	0.0412728	28.785	19.958	67.1998	182.569	ST8 alpha-N-acetyl-neuraminide alpha-2,8-sialyltransferase 4
PLP1	1.65339	0.0413908	2.92355	2.93753	10.1944	14.7227	proteolipid protein 1
LOC102159469	1.90588	0.042072	2.28291	1.78635	10.366	6.53857	laminin subunit alpha-4-like
CRAT	-1.63581	0.0425314	185.838	141.853	34.9806	59.4182	carnitine O-acetyltransferase
COX5A	-1.49039	0.0425314	145.005	99.9543	42.8974	55.1661	cytochrome c oxidase subunit 5A, mitochondrial
MYL9	1.65273	0.0425314	19.3308	28.9711	169.672	63.1627	myosin light chain 9
PDE3B	1.79583	0.0425314	4.57783	1.38068	16.3822	14.8834	phosphodiesterase 3B
SEPW1	-1.61348	0.0425314	62.5176	44.8892	28.8365	10.2316	selenoprotein W|selW|selenoprotein W, 1 (SELENOW:selenoprotein W)
LOC100738454	2.11811	0.0427734	7.58347	5.96792	16.5914	9.06853	E3 ubiquitin-protein ligase RNF13-like
MIR133A-2	-1.65607	0.0427734	245.742	482.047	135.401	94.9374	microRNA 133a-2
HIST2H2AC	-1.76172	0.0428537	22.7802	64.0488	11.5817	9.4179	histone H2A.J
LOC102164714	-2.12947	0.0428685	1.11339	8.08841	0.524882	0.449606	uncharacterized LOC102164714
ATP5L	-1.47738	0.0441187	16.5796	60.6206	26.1242	22.1893	ATP synthase, H+ transporting, mitochondrial Fo complex subunit G
DNAJA4	-2.0005	0.0443279	43.8119	796.411	62.1408	53.6464	DnaJ heat shock protein family (Hsp40) member A4
ACADS	-1.53013	0.0446972	48.9461	43.7254	7.38445	13.5083	acyl-CoA dehydrogenase, C-2 to C-3 short chain
KCNK3	-1.95641	0.0448033	3.76146	4.65342	0.256709	1.16717	potassium two pore domain channel subfamily K member 3
G0S2	-1.95678	0.0462473	8.11975	20.2559	4.64212	0.751358	G0/G1 switch 2
RNF207	1.74937	0.0462473	2.59829	3.36006	24.5452	5.54847	ring finger protein 207
EIF2C4	1.73176	0.0478464	12.8598	7.32319	23.0238	83.452	protein argonaute-4|eukaryotic translation initiation factor 2C, 4 (AGO4:argonaute 4, RISC catalytic component)
HSPB3	-1.73851	0.0478464	34.0713	89.1618	26.5938	13.5074	heat shock protein family B (small) member 3
LOC100515993	-2.12971	0.0478464	2.81675	3.68577	4.61302	5.36336	disabled homolog 2-interacting protein-like
MRPS17	-1.64872	0.0478464	1.41082	19.6296	6.25108	2.8573	mitochondrial ribosomal protein S17
STC1	1.75095	0.0479613	2.32711	5.38248	13.6818	31.776	stanniocalcin 1
MASP1	-1.86446	0.0480567	49.3113	37.028	2.32527	13.1611	mannan binding lectin serine peptidase 1
PCDHB8	-2.12085	0.048599	1.71796	1.7377	0.164672	0.06986	protocadherin beta-6|protocadherin beta 16|protocadherin beta 8 (PCDHB16, PCDHB8:protocadherin beta-6)
